# Supplementary material for: Epistasis analysis uncovers hidden antibiotic resistance-associated fitness costs hampering the evolution of MRSA
Source: Genome Biol. 2018 Jul 18;19:94. doi: 10.1186/s13059-018-1469-2 (PMC6052701; doi:10.1186/s13059-018-1469-2)
Supplement: Supplementary file 2 — Table S3. Protein profile differences between SH1000 (mupS) and MY40 (mupR). Proteins highlighted in yellow are also differentially produced by exposure to mupirocin. (XLSX 32 kb) [file 13059_2018_1469_MOESM2_ESM.xlsx]

## Sheet: Sheet1
Table S3: Protein profile differences between SH1000 (mupS) and MY40 (mupR). Proteins highlighted in yellow are also differentially produced by upon exposure to mupirocin.
Accession	Description	MEAN (mupS)	MEAN (mupR)	Ratio (mupS/mupR)
Q2FZA4	Uncharacterized protein OS=Staphylococcus aureus (strain NCTC 8325) GN=SAOUHSC_01135 PE=4 SV=1	0.9	193.4	0.00465357
Q2FWM8	Delta-hemolysin OS=Staphylococcus aureus (strain NCTC 8325) GN=hld PE=3 SV=3	4.53333	157.633	0.0287587
P0C7Y1	Phenol-soluble modulin alpha 1 peptide OS=Staphylococcus aureus (strain NCTC 8325) GN=psmA1 PE=1 SV=1	1	20.6667	0.0483871
Q2FUY8	Uncharacterized protein OS=Staphylococcus aureus (strain NCTC 8325) GN=SAOUHSC_02957 PE=4 SV=1	0.466667	4.66667	0.1
Q2FWM4	Accessory gene regulator protein A OS=Staphylococcus aureus (strain NCTC 8325) GN=SAOUHSC_02265 PE=4 SV=1	42.7	302.967	0.14094
Q2G1K2	UDP-N-acetylglucosamine 2-epimerase OS=Staphylococcus aureus (strain NCTC 8325) GN=SAOUHSC_00120 PE=3 SV=1	7.03333	33.8333	0.207882
Q2FVD4	Uncharacterized protein OS=Staphylococcus aureus (strain NCTC 8325) GN=SAOUHSC_02779 PE=4 SV=1	26.8	127.933	0.209484
Q2FYT4	Nuclease SbcCD subunit D OS=Staphylococcus aureus (strain NCTC 8325) GN=sbcD PE=1 SV=1	2.56667	11.8	0.217514
Q2FVV2	Uncharacterized protein OS=Staphylococcus aureus (strain NCTC 8325) GN=SAOUHSC_02589 PE=4 SV=1	8.3	35.3667	0.234684
Q2FXW1	Putative pre-16S rRNA nuclease OS=Staphylococcus aureus (strain NCTC 8325) GN=SAOUHSC_01720 PE=3 SV=1	42.4	177.467	0.238918
Q2FWW9	ABC transporter, ATP-binding protein, putative OS=Staphylococcus aureus (strain NCTC 8325) GN=SAOUHSC_02152 PE=4 SV=1	68.55	283.9	0.241458
Q2G1J4	Cap5O protein/UDP-N-acetyl-D-mannosaminuronic acid dehydrogenase OS=Staphylococcus aureus (strain NCTC 8325) GN=SAOUHSC_00128 PE=3 SV=1	3.03333	12.0667	0.251381
Q2G2W3	Uncharacterized protein OS=Staphylococcus aureus (strain NCTC 8325) GN=SAOUHSC_02627 PE=4 SV=1	3	9.25	0.324324
Q2G105	Uncharacterized protein OS=Staphylococcus aureus (strain NCTC 8325) GN=SAOUHSC_00356 PE=4 SV=1	1535.17	4705.53	0.326247
Q2G0K6	SIS domain protein OS=Staphylococcus aureus (strain NCTC 8325) GN=SAOUHSC_00554 PE=4 SV=1	12.9	38.9333	0.331336
Q2FVW0	Uncharacterized protein OS=Staphylococcus aureus (strain NCTC 8325) GN=SAOUHSC_02581 PE=4 SV=1	80.8	241.933	0.333976
Q2FYG5	Menaquinone biosynthesis methyltransferase, putative OS=Staphylococcus aureus (strain NCTC 8325) GN=SAOUHSC_01487 PE=3 SV=1	6	17.8333	0.336449
Q2FV57	Diapolycopene oxygenase OS=Staphylococcus aureus (strain NCTC 8325) GN=crtP PE=1 SV=1	56.7333	159.8	0.355027
Q2FZX9	Probable nitronate monooxygenase OS=Staphylococcus aureus (strain NCTC 8325) GN=SAOUHSC_00855 PE=3 SV=1	23.2	65.2667	0.355465
Q2FW64	Uncharacterized protein OS=Staphylococcus aureus (strain NCTC 8325) GN=SAOUHSC_02443 PE=4 SV=1	366	1022.4	0.357981
Q2FW66	Alkaline shock protein 23 OS=Staphylococcus aureus (strain NCTC 8325) GN=asp23 PE=3 SV=1	3605.37	9959.4	0.362006
Q2FVV9	Putative formate dehydrogenase SAOUHSC_02582 OS=Staphylococcus aureus (strain NCTC 8325) GN=SAOUHSC_02582 PE=3 SV=1	467.433	1251.47	0.373508
Q2FZV7	NADH dehydrogenase-like protein SAOUHSC_00878 OS=Staphylococcus aureus (strain NCTC 8325) GN=SAOUHSC_00878 PE=1 SV=1	386.733	1013.2	0.381695
Q2G034	Uncharacterized protein OS=Staphylococcus aureus (strain NCTC 8325) GN=SAOUHSC_00793 PE=4 SV=1	41	105.7	0.38789
Q2FV16	Probable malate:quinone oxidoreductase OS=Staphylococcus aureus (strain NCTC 8325) GN=mqo PE=3 SV=1	1032.67	2552.8	0.404523
Q9F0R1	HTH-type transcriptional regulator SarR OS=Staphylococcus aureus (strain NCTC 8325) GN=sarR PE=1 SV=3	172.9	427	0.404918
Q2FVA6	Uncharacterized protein OS=Staphylococcus aureus (strain NCTC 8325) GN=SAOUHSC_02827 PE=4 SV=1	20.2333	47.6333	0.424773
Q2FXH8	Uncharacterized protein OS=Staphylococcus aureus (strain NCTC 8325) GN=SAOUHSC_01869 PE=4 SV=1	1502.53	3475.67	0.432301
Q2FW97	PTS system, mannitol-specific IIa component, putative OS=Staphylococcus aureus (strain NCTC 8325) GN=SAOUHSC_02402 PE=4 SV=1	387.367	893.833	0.433377
Q2G0K7	3-hexulose-6-phosphate synthase OS=Staphylococcus aureus (strain NCTC 8325) GN=SAOUHSC_00553 PE=3 SV=1	1170.3	2626.43	0.445585
Q2FUS3	Uncharacterized protein OS=Staphylococcus aureus (strain NCTC 8325) GN=SAOUHSC_03028 PE=4 SV=1	87.0333	192.5	0.452121
Q2G0M7	Protein deglycase HchA OS=Staphylococcus aureus (strain NCTC 8325) GN=hchA PE=3 SV=1	1082.77	2361.63	0.458482
Q2FW96	Mannitol-1-phosphate 5-dehydrogenase OS=Staphylococcus aureus (strain NCTC 8325) GN=mtlD PE=3 SV=1	215.633	467.133	0.46161
Q2FYF1	Elastin-binding protein EbpS OS=Staphylococcus aureus (strain NCTC 8325) GN=ebpS PE=1 SV=1	320.533	692.767	0.462686
Q2G167	ABC transporter, ATP-binding protein, putative OS=Staphylococcus aureus (strain NCTC 8325) GN=SAOUHSC_00287 PE=4 SV=1	21.5	45.8	0.469432
Q2FWN8	Uncharacterized protein OS=Staphylococcus aureus (strain NCTC 8325) GN=SAOUHSC_02244 PE=4 SV=1	372.6	770.033	0.483875
Q2FVR7	Uncharacterized protein OS=Staphylococcus aureus (strain NCTC 8325) GN=SAOUHSC_02625 PE=4 SV=1	19.6667	40.2	0.489221
Q2FVL7	Uncharacterized protein OS=Staphylococcus aureus (strain NCTC 8325) GN=SAOUHSC_02694 PE=4 SV=1	10.8	21.8333	0.494656
Q2FY51	Dihydrolipoyl dehydrogenase OS=Staphylococcus aureus (strain NCTC 8325) GN=SAOUHSC_01614 PE=3 SV=1	50.6667	100.8	0.502646
Q2G077	Ribonucleotide-disphosphate reductase beta chain, putative OS=Staphylococcus aureus (strain NCTC 8325) GN=SAOUHSC_00743 PE=4 SV=1	111	219.933	0.504698
Q2G078	Ribonucleoside-diphosphate reductase OS=Staphylococcus aureus (strain NCTC 8325) GN=SAOUHSC_00742 PE=3 SV=1	426.333	841.667	0.506535
Q2G015	Clumping factor A OS=Staphylococcus aureus (strain NCTC 8325) GN=clfA PE=1 SV=1	830.067	1638.7	0.50654
Q2G2G6	Uncharacterized protein OS=Staphylococcus aureus (strain NCTC 8325) GN=SAOUHSC_01050 PE=4 SV=1	115.5	227.533	0.507618
Q2G1J3	UDP-N-acetylglucosamine 2-epimerase OS=Staphylococcus aureus (strain NCTC 8325) GN=SAOUHSC_00129 PE=3 SV=1	26.4667	52.0667	0.508323
Q2FXZ4	Ribosomal protein L11 methyltransferase OS=Staphylococcus aureus (strain NCTC 8325) GN=prmA PE=3 SV=1	39.1	76.4	0.51178
Q2FZ86	Cell division protein SepF OS=Staphylococcus aureus (strain NCTC 8325) GN=sepF PE=3 SV=1	44.2667	85.8667	0.515528
Q2G066	Uncharacterized protein OS=Staphylococcus aureus (strain NCTC 8325) GN=SAOUHSC_00755 PE=4 SV=1	19.3667	37.4	0.517825
Q2G2T4	Uncharacterized protein OS=Staphylococcus aureus (strain NCTC 8325) GN=SAOUHSC_00013 PE=4 SV=1	74.6	143.6	0.519499
Q2G084	Putative lipid kinase SAOUHSC_00736 OS=Staphylococcus aureus (strain NCTC 8325) GN=SAOUHSC_00736 PE=3 SV=1	83.7333	159.133	0.526183
Q2G0C9	Uncharacterized protein OS=Staphylococcus aureus (strain NCTC 8325) GN=SAOUHSC_00676 PE=4 SV=1	6.5	12.1333	0.535714
Q2FZ31	Methylenetetrahydrofolate--tRNA-(uracil-5-)-methyltransferase TrmFO OS=Staphylococcus aureus (strain NCTC 8325) GN=trmFO PE=3 SV=1	132.5	244.9	0.541037
Q2G0D6	Uncharacterized protein OS=Staphylococcus aureus (strain NCTC 8325) GN=SAOUHSC_00669 PE=4 SV=1	164.433	289.533	0.567925
Q2FVT2	Formimidoylglutamase OS=Staphylococcus aureus (strain NCTC 8325) GN=hutG PE=3 SV=1	322.333	546.5	0.589814
Q2FX90	Uncharacterized protein OS=Staphylococcus aureus (strain NCTC 8325) GN=SAOUHSC_01987 PE=4 SV=1	507.533	860.467	0.589835
Q2FVZ4	Lipid II:glycine glycyltransferase OS=Staphylococcus aureus (strain NCTC 8325) GN=femX PE=1 SV=1	199.133	335.367	0.593778
Q2FXV2	Uncharacterized protein OS=Staphylococcus aureus (strain NCTC 8325) GN=SAOUHSC_01729 PE=4 SV=1	1505.1	2521.03	0.597017
Q2FZY9	UPF0337 protein SAOUHSC_00845 OS=Staphylococcus aureus (strain NCTC 8325) GN=SAOUHSC_00845 PE=3 SV=1	3087.07	5149.1	0.599535
Q2G0B1	HTH-type transcriptional regulator MgrA OS=Staphylococcus aureus (strain NCTC 8325) GN=mgrA PE=1 SV=3	263.2	436.6	0.60284
Q2FXY6	30S ribosomal protein S20 OS=Staphylococcus aureus (strain NCTC 8325) GN=rpsT PE=1 SV=1	246.767	407.567	0.605463
Q2G2T8	Uncharacterized protein OS=Staphylococcus aureus (strain NCTC 8325) GN=SAOUHSC_00712 PE=4 SV=1	336.533	554.967	0.606403
Q2G184	ESAT-6 secretion machinery protein EssC OS=Staphylococcus aureus (strain NCTC 8325) GN=essC PE=1 SV=1	52.2	85.4	0.611241
Q2FWC3	S-ribosylhomocysteine lyase OS=Staphylococcus aureus (strain NCTC 8325) GN=luxS PE=3 SV=1	136	219.767	0.618838
Q2FXM3	Uncharacterized protein OS=Staphylococcus aureus (strain NCTC 8325) GN=SAOUHSC_01812 PE=4 SV=1	170.333	273.967	0.62173
Q2FZY4	Uncharacterized protein OS=Staphylococcus aureus (strain NCTC 8325) GN=SAOUHSC_00850 PE=4 SV=1	144.867	222.433	0.651281
Q2FZ82	Isoleucine--tRNA ligase OS=Staphylococcus aureus (strain NCTC 8325) GN=ileS PE=3 SV=1	1031.3	1569.23	0.6572
Q2G101	Phosphoglycerate mutase family protein OS=Staphylococcus aureus (strain NCTC 8325) GN=SAOUHSC_00359 PE=3 SV=1	71.4	107.433	0.664598
Q2G0Z2	Uncharacterized protein OS=Staphylococcus aureus (strain NCTC 8325) GN=SAOUHSC_00369 PE=4 SV=1	530.867	798.1	0.665163
Q2G029	2,3-bisphosphoglycerate-independent phosphoglycerate mutase OS=Staphylococcus aureus (strain NCTC 8325) GN=gpmI PE=1 SV=1	289.067	432.533	0.668311
Q2FXF8	Uncharacterized protein OS=Staphylococcus aureus (strain NCTC 8325) GN=SAOUHSC_01890 PE=4 SV=1	169.2	247.967	0.68235
Q2G0L3	Uncharacterized protein OS=Staphylococcus aureus (strain NCTC 8325) GN=SAOUHSC_00547 PE=4 SV=1	128.433	186.733	0.68779
Q2FYK5	Thymidylate synthase OS=Staphylococcus aureus (strain NCTC 8325) GN=thyA PE=3 SV=1	379.033	547.8	0.691919
Q2G0S5	Putative septation protein SpoVG OS=Staphylococcus aureus (strain NCTC 8325) GN=spoVG PE=3 SV=1	1061.43	1516.7	0.699831
Q2G0R3	S1 RNA binding domain protein OS=Staphylococcus aureus (strain NCTC 8325) GN=SAOUHSC_00483 PE=4 SV=1	168.267	240.3	0.700236
Q2FYY6	Glutamine synthetase OS=Staphylococcus aureus (strain NCTC 8325) GN=SAOUHSC_01287 PE=3 SV=1	806.133	1143.8	0.704785
Q2G1Z7	Isoprenyl transferase OS=Staphylococcus aureus (strain NCTC 8325) GN=SAOUHSC_01237 PE=3 SV=1	59.3	83.6333	0.709047
Q2G2Q3	tRNA pseudouridine synthase B OS=Staphylococcus aureus (strain NCTC 8325) GN=truB PE=3 SV=1	289.267	406.2	0.712129
Q2FZP6	UDP-N-acetylmuramoyl-L-alanyl-D-glutamate--L-lysine ligase OS=Staphylococcus aureus (strain NCTC 8325) GN=murE PE=1 SV=1	60.5667	84.8	0.71423
Q2FYT3	Nuclease SbcCD subunit C OS=Staphylococcus aureus (strain NCTC 8325) GN=sbcC PE=1 SV=2	86.2	118.4	0.728041
Q2FW37	tRNA pseudouridine synthase A OS=Staphylococcus aureus (strain NCTC 8325) GN=truA PE=3 SV=1	62.1667	84.1333	0.738906
Q2FWX8	Uncharacterized protein SAOUHSC_02143 OS=Staphylococcus aureus (strain NCTC 8325) GN=SAOUHSC_02143 PE=3 SV=1	381.433	514.067	0.741992
Q2FZY5	Cysteine desulfurase OS=Staphylococcus aureus (strain NCTC 8325) GN=SAOUHSC_00849 PE=3 SV=1	328.233	441.6	0.743282
Q2FYV1	Uncharacterized protein OS=Staphylococcus aureus (strain NCTC 8325) GN=SAOUHSC_01323 PE=4 SV=1	134.533	180.8	0.7441
Q2G033	Glycolytic operon regulator OS=Staphylococcus aureus (strain NCTC 8325) GN=SAOUHSC_00794 PE=4 SV=1	30.6333	41.0333	0.746548
Q2G098	Uncharacterized protein OS=Staphylococcus aureus (strain NCTC 8325) GN=SAOUHSC_00723 PE=4 SV=1	13.7667	18.4333	0.746835
Q2FVZ2	Uncharacterized protein OS=Staphylococcus aureus (strain NCTC 8325) GN=SAOUHSC_02529 PE=4 SV=1	66.7667	44.5	1.50037
Q2FVS7	Aldose 1-epimerase, putative OS=Staphylococcus aureus (strain NCTC 8325) GN=SAOUHSC_02614 PE=4 SV=1	115.1	76.2333	1.50984
Q2G159	ROK family protein OS=Staphylococcus aureus (strain NCTC 8325) GN=SAOUHSC_00296 PE=4 SV=1	34.3333	22.6333	1.51694
Q2FWD6	Putative aldehyde dehydrogenase SAOUHSC_02363 OS=Staphylococcus aureus (strain NCTC 8325) GN=SAOUHSC_02363 PE=3 SV=1	2853.53	1855.93	1.53752
Q2G036	ATP-dependent Clp protease proteolytic subunit OS=Staphylococcus aureus (strain NCTC 8325) GN=clpP PE=1 SV=1	376.667	244.6	1.53993
Q2FV27	Uncharacterized protein OS=Staphylococcus aureus (strain NCTC 8325) GN=SAOUHSC_02912 PE=4 SV=1	95.1333	61.7667	1.54021
Q2G0G4	Uncharacterized protein OS=Staphylococcus aureus (strain NCTC 8325) GN=SAOUHSC_00605 PE=4 SV=1	184.7	119.333	1.54777
Q2FVY0	Molybdopterin biosynthesis protein moeA, putative OS=Staphylococcus aureus (strain NCTC 8325) GN=SAOUHSC_02542 PE=4 SV=1	585.033	370.5	1.57904
Q2G217	Uncharacterized protein OS=Staphylococcus aureus (strain NCTC 8325) GN=SAOUHSC_00211 PE=4 SV=1	102.533	64.9	1.57987
Q2FW12	30S ribosomal protein S3 OS=Staphylococcus aureus (strain NCTC 8325) GN=rpsC PE=1 SV=1	1574.9	995.767	1.5816
Q2FUY2	Clumping factor B OS=Staphylococcus aureus (strain NCTC 8325) GN=clfB PE=1 SV=1	536.767	326.3	1.64501
Q2G2R5	PTS system lactose-specific IIA component, putative OS=Staphylococcus aureus (strain NCTC 8325) GN=SAOUHSC_02451 PE=4 SV=1	65.8333	39.3667	1.67231
Q2FZ10	Putative competence-damage inducible protein OS=Staphylococcus aureus (strain NCTC 8325) GN=cinA PE=3 SV=1	126.533	71.6667	1.76558
Q2FVC2	Pyrophosphohydrolase, putative OS=Staphylococcus aureus (strain NCTC 8325) GN=SAOUHSC_02791 PE=4 SV=1	10.6667	5.86667	1.81818
Q2FXN4	Isocitrate dehydrogenase [NADP] OS=Staphylococcus aureus (strain NCTC 8325) GN=SAOUHSC_01801 PE=4 SV=1	1121.17	615	1.82304
Q2FZR5	Uncharacterized protein OS=Staphylococcus aureus (strain NCTC 8325) GN=SAOUHSC_00925 PE=3 SV=1	70.3667	38.5333	1.82612
Q2FYS9	Aconitate hydratase OS=Staphylococcus aureus (strain NCTC 8325) GN=SAOUHSC_01347 PE=3 SV=1	3807.97	2067.93	1.84144
Q2FY37	Octanoyltransferase LipM OS=Staphylococcus aureus (strain NCTC 8325) GN=lipM PE=3 SV=1	236.367	128.033	1.84613
Q2FXX1	Acetyl-CoA carboxylase, biotin carboxylase, putative OS=Staphylococcus aureus (strain NCTC 8325) GN=SAOUHSC_01709 PE=4 SV=1	132.6	71.1333	1.8641
Q2FW91	Arginase OS=Staphylococcus aureus (strain NCTC 8325) GN=SAOUHSC_02409 PE=3 SV=1	807.233	425.5	1.89714
Q2G0M5	Uncharacterized epimerase/dehydratase SAOUHSC_00535 OS=Staphylococcus aureus (strain NCTC 8325) GN=SAOUHSC_00535 PE=3 SV=1	136.967	70.8667	1.93274
Q2G0X1	Uncharacterized lipoprotein SAOUHSC_00402 OS=Staphylococcus aureus (strain NCTC 8325) GN=SAOUHSC_00402 PE=3 SV=2	29.7	15.3667	1.93275
Q2FZR4	Oligopeptide ABC transporter, ATP-binding protein, putative OS=Staphylococcus aureus (strain NCTC 8325) GN=SAOUHSC_00926 PE=3 SV=1	124.667	62.5333	1.9936
Q2FXT1	GTPase Obg OS=Staphylococcus aureus (strain NCTC 8325) GN=obg PE=3 SV=1	622.933	304.9	2.04307
Q2G2D5	6-phospho-beta-galactosidase OS=Staphylococcus aureus (strain NCTC 8325) GN=lacG PE=3 SV=1	234.867	112.733	2.08338
Q2FZV0	Uncharacterized protein OS=Staphylococcus aureus (strain NCTC 8325) GN=SAOUHSC_00890 PE=4 SV=1	32.4667	15.5667	2.08565
Q2FZ13	Uncharacterized protein OS=Staphylococcus aureus (strain NCTC 8325) GN=SAOUHSC_01258 PE=4 SV=1	245.8	117.767	2.08718
Q2G0W7	Uncharacterized protein OS=Staphylococcus aureus (strain NCTC 8325) GN=SAOUHSC_00407 PE=4 SV=1	21.1667	10	2.11667
Q2FZW0	Uncharacterized protein OS=Staphylococcus aureus (strain NCTC 8325) GN=SAOUHSC_00875 PE=4 SV=1	109.567	51.7	2.11928
Q2FW52	Uncharacterized hydrolase SAOUHSC_02465 OS=Staphylococcus aureus (strain NCTC 8325) GN=SAOUHSC_02465 PE=3 SV=1	205.5	96.8333	2.1222
Q2G2G4	Inositol-1-monophosphatase OS=Staphylococcus aureus (strain NCTC 8325) GN=SAOUHSC_01055 PE=3 SV=1	224	104.9	2.13537
Q2G1D0	Acetyl-CoA acetyltransferase, putative OS=Staphylococcus aureus (strain NCTC 8325) GN=SAOUHSC_00195 PE=3 SV=1	1767.33	816.233	2.16523
Q2G1J0	Putative aldehyde dehydrogenase AldA OS=Staphylococcus aureus (strain NCTC 8325) GN=aldA PE=3 SV=1	1669.83	755.967	2.20887
Q2FYZ5	Glycerol kinase OS=Staphylococcus aureus (strain NCTC 8325) GN=glpK PE=3 SV=1	731.9	330.867	2.21207
Q2FXQ8	Probable GTP-binding protein EngB OS=Staphylococcus aureus (strain NCTC 8325) GN=engB PE=3 SV=1	37.1333	16.3	2.27812
Q2FWC1	Pyrimidine-nucleoside phosphorylase OS=Staphylococcus aureus (strain NCTC 8325) GN=pdp PE=3 SV=1	1212.97	529.467	2.29092
Q2FZU6	Multifunctional fusion protein OS=Staphylococcus aureus (strain NCTC 8325) GN=rocD PE=3 SV=1	2913.53	1259.63	2.313
Q2G0R6	Uncharacterized protein OS=Staphylococcus aureus (strain NCTC 8325) GN=SAOUHSC_00480 PE=4 SV=1	165.9	71.6	2.31704
Q2FZD3	Endonuclease MutS2 OS=Staphylococcus aureus (strain NCTC 8325) GN=mutS2 PE=3 SV=1	272.733	117.567	2.31982
Q2FWM9	Uncharacterized protein OS=Staphylococcus aureus (strain NCTC 8325) GN=SAOUHSC_02259 PE=4 SV=1	312.767	134.667	2.32252
Q2G1C4	Ribulose-5-phosphate reductase 2 OS=Staphylococcus aureus (strain NCTC 8325) GN=tarJ' PE=1 SV=1	175.767	74.4333	2.3614
Q2FZB4	Uncharacterized protein OS=Staphylococcus aureus (strain NCTC 8325) GN=SAOUHSC_01123 PE=4 SV=1	134.7	55.5667	2.42412
Q2FUZ8	Sulfite reductase [NADPH] flavoprotein alpha-component OS=Staphylococcus aureus (strain NCTC 8325) GN=SAOUHSC_02947 PE=4 SV=1	29.5333	12.1333	2.43407
Q2G165	Uncharacterized protein OS=Staphylococcus aureus (strain NCTC 8325) GN=SAOUHSC_00290 PE=4 SV=1	48.1333	19.3667	2.48537
Q2G264	Uncharacterized protein OS=Staphylococcus aureus (strain NCTC 8325) GN=SAOUHSC_01180 PE=4 SV=1	25.6	10.2667	2.49351
Q2G0C6	Uncharacterized protein OS=Staphylococcus aureus (strain NCTC 8325) GN=SAOUHSC_00679 PE=4 SV=1	26.6667	10.2333	2.60586
Q2G2C4	Ribitol-5-phosphate cytidylyltransferase 2 OS=Staphylococcus aureus (strain NCTC 8325) GN=tarI' PE=1 SV=2	57.6333	21.7333	2.65184
Q2G117	Uncharacterized protein OS=Staphylococcus aureus (strain NCTC 8325) GN=SAOUHSC_00344 PE=4 SV=1	29.3333	10.9667	2.67477
Q2FXJ2	Iron-regulated surface determinant protein H OS=Staphylococcus aureus (strain NCTC 8325) GN=isdH PE=2 SV=1	70.5333	17.9	3.94041
Q2G093	Lipoteichoic acid synthase OS=Staphylococcus aureus (strain NCTC 8325) GN=ltaS PE=1 SV=1	786.633	193.767	4.05969
Q2G261	Superoxide dismutase [Mn/Fe] 2 OS=Staphylococcus aureus (strain NCTC 8325) GN=sodM PE=1 SV=1	666.033	154.067	4.32302
Q2FXI9	Uncharacterized protein OS=Staphylococcus aureus (strain NCTC 8325) GN=SAOUHSC_01857 PE=3 SV=1	439.133	581.633	0.755
Q2FXP7	Threonine--tRNA ligase OS=Staphylococcus aureus (strain NCTC 8325) GN=thrS PE=3 SV=1	675.167	891.267	0.757536
Q2G2K6	Urease subunit beta OS=Staphylococcus aureus (strain NCTC 8325) GN=ureB PE=3 SV=1	13.2	17.3333	0.761538
Q2G192	Uncharacterized protein OS=Staphylococcus aureus (strain NCTC 8325) GN=SAOUHSC_00254 PE=4 SV=1	228.5	299.667	0.762514
Q2G1B7	Uncharacterized protein OS=Staphylococcus aureus (strain NCTC 8325) GN=SAOUHSC_00228 PE=4 SV=1	378.667	493.467	0.76736
Q2FUW9	Uncharacterized protein OS=Staphylococcus aureus (strain NCTC 8325) GN=SAOUHSC_02982 PE=4 SV=1	1023.13	1332.53	0.767811
Q2FWB5	Uncharacterized protein OS=Staphylococcus aureus (strain NCTC 8325) GN=SAOUHSC_02383 PE=4 SV=1	169.167	220.233	0.768125
Q2G0J0	Phosphate acetyltransferase OS=Staphylococcus aureus (strain NCTC 8325) GN=SAOUHSC_00574 PE=4 SV=1	437.6	567.033	0.771736
Q2FWE0	Peptide chain release factor 1 OS=Staphylococcus aureus (strain NCTC 8325) GN=prfA PE=3 SV=1	414.233	532.733	0.777562
Q2FWN9	Uncharacterized leukocidin-like protein 2 OS=Staphylococcus aureus (strain NCTC 8325) GN=SAOUHSC_02243 PE=1 SV=1	376.5	482.233	0.780742
Q2FX13	UPF0435 protein SAOUHSC_02093 OS=Staphylococcus aureus (strain NCTC 8325) GN=SAOUHSC_02093 PE=3 SV=2	178.1	227.7	0.78217
Q2FXV7	Uncharacterized protein OS=Staphylococcus aureus (strain NCTC 8325) GN=SAOUHSC_01724 PE=4 SV=1	79.5333	100.9	0.788239
Q2FW70	Uncharacterized protein OS=Staphylococcus aureus (strain NCTC 8325) GN=SAOUHSC_02436 PE=4 SV=1	135.5	171.4	0.790548
Q2FV14	Acetyl-CoA synthetase, putative OS=Staphylococcus aureus (strain NCTC 8325) GN=SAOUHSC_02929 PE=4 SV=1	428.4	541.533	0.791087
Q2G046	UvrABC system protein A OS=Staphylococcus aureus (strain NCTC 8325) GN=uvrA PE=3 SV=1	143.367	180.233	0.79545
Q2FV29	Uncharacterized protein OS=Staphylococcus aureus (strain NCTC 8325) GN=SAOUHSC_02910 PE=4 SV=1	58.3333	72.7667	0.801649
Q2G0Q9	33 kDa chaperonin OS=Staphylococcus aureus (strain NCTC 8325) GN=hslO PE=3 SV=1	194.867	231.367	0.842242
Q2FZ28	ATP-dependent protease ATPase subunit HslU OS=Staphylococcus aureus (strain NCTC 8325) GN=hslU PE=3 SV=1	320.067	378.533	0.845544
Q2FVW7	Uncharacterized protein OS=Staphylococcus aureus (strain NCTC 8325) GN=SAOUHSC_02556 PE=4 SV=1	159.333	188.067	0.847217
Q2FYH6	Asparagine--tRNA ligase OS=Staphylococcus aureus (strain NCTC 8325) GN=asnS PE=3 SV=1	757.733	890.4	0.851003
Q2FZH5	Phosphoenolpyruvate-protein phosphotransferase OS=Staphylococcus aureus (strain NCTC 8325) GN=SAOUHSC_01029 PE=3 SV=1	864.033	1005.47	0.859336
Q2G2D2	Transcription termination/antitermination protein NusA OS=Staphylococcus aureus (strain NCTC 8325) GN=nusA PE=3 SV=1	678.367	786.9	0.862075
Q2FXY5	Uncharacterized protein OS=Staphylococcus aureus (strain NCTC 8325) GN=SAOUHSC_01690 PE=4 SV=1	46.5	51.6	0.901163
Q2G2D8	ABC transporter, substrate-binding protein, putative OS=Staphylococcus aureus (strain NCTC 8325) GN=SAOUHSC_00634 PE=3 SV=1	1994.83	1767.3	1.12875
Q2FZL5	1,4-dihydroxy-2-naphthoyl-CoA synthase OS=Staphylococcus aureus (strain NCTC 8325) GN=menB PE=3 SV=1	1296.17	1128.57	1.14851
Q93T05	DNA mismatch repair protein MutL OS=Staphylococcus aureus (strain NCTC 8325) GN=mutL PE=3 SV=2	194.333	168.5	1.15331
Q2G2H4	DNA polymerase III subunit beta OS=Staphylococcus aureus (strain NCTC 8325) GN=SAOUHSC_00002 PE=4 SV=1	619.033	520.2	1.18999
Q2G1H0	Indolepyruvate decarboxylase, putative OS=Staphylococcus aureus (strain NCTC 8325) GN=SAOUHSC_00153 PE=3 SV=1	604.2	507.267	1.19109
Q2FY50	DNA repair protein RecN OS=Staphylococcus aureus (strain NCTC 8325) GN=SAOUHSC_01615 PE=3 SV=1	270.2	221.433	1.22023
Q2FZG6	Peptide deformylase OS=Staphylococcus aureus (strain NCTC 8325) GN=def PE=3 SV=1	130.733	106.067	1.23256
Q2G025	Carboxylesterase, putative OS=Staphylococcus aureus (strain NCTC 8325) GN=SAOUHSC_00802 PE=4 SV=1	86.8	69.4667	1.24952
Q2G0F6	Iron compound ABC transporter, substrate-binding protein, putative OS=Staphylococcus aureus (strain NCTC 8325) GN=SAOUHSC_00613 PE=4 SV=1	305.667	242.5	1.26048
Q2FZZ0	Lipoprotein OS=Staphylococcus aureus (strain NCTC 8325) GN=SAOUHSC_00844 PE=3 SV=1	39.6667	31.0333	1.2782
Q2FXM5	NADP-dependent malic enzyme, putative OS=Staphylococcus aureus (strain NCTC 8325) GN=SAOUHSC_01810 PE=3 SV=1	777.967	608.467	1.27857
Q2G2P2	Globin domain protein OS=Staphylococcus aureus (strain NCTC 8325) GN=SAOUHSC_00204 PE=3 SV=1	338.167	262.767	1.28695
Q2FXM9	Pyruvate kinase OS=Staphylococcus aureus (strain NCTC 8325) GN=pyk PE=3 SV=1	3284.9	2546.3	1.29007
Q2FUY3	Tributyrin esterase, putative OS=Staphylococcus aureus (strain NCTC 8325) GN=SAOUHSC_02962 PE=4 SV=1	183	140.867	1.2991
Q2G2D0	Translation initiation factor IF-2 OS=Staphylococcus aureus (strain NCTC 8325) GN=infB PE=3 SV=1	1245.6	953.967	1.30571
Q2FW86	Iron-sulfur cluster carrier protein OS=Staphylococcus aureus (strain NCTC 8325) GN=SAOUHSC_02417 PE=3 SV=1	98.8333	75.0333	1.31719
Q2FZ94	Penicillin-binding protein 1 OS=Staphylococcus aureus (strain NCTC 8325) GN=SAOUHSC_01145 PE=4 SV=1	266.533	197.667	1.3484
Q2FY48	Geranyltranstransferase, putative OS=Staphylococcus aureus (strain NCTC 8325) GN=SAOUHSC_01618 PE=3 SV=1	53.9333	39.6	1.36195
Q2G1Y0	DNA ligase OS=Staphylococcus aureus (strain NCTC 8325) GN=ligA PE=3 SV=1	687.667	498.533	1.37938
Q2FXV0	Uncharacterized protein OS=Staphylococcus aureus (strain NCTC 8325) GN=SAOUHSC_01732 PE=4 SV=1	121.6	87.0667	1.39663
Q2G023	SsrA-binding protein OS=Staphylococcus aureus (strain NCTC 8325) GN=smpB PE=3 SV=1	47.1	33.6667	1.39901
Q2G0K8	Glucosamine-6-phosphate deaminase OS=Staphylococcus aureus (strain NCTC 8325) GN=nagB PE=3 SV=1	95	67.2667	1.41229
Q2G2N4	Protein GlcT OS=Staphylococcus aureus (strain NCTC 8325) GN=glcT PE=3 SV=1	22	15.4	1.42857
Q2G236	NH(3)-dependent NAD(+) synthetase OS=Staphylococcus aureus (strain NCTC 8325) GN=nadE PE=3 SV=1	372.733	258.833	1.44005
Q2G0U7	MutT/nudix family protein, putative OS=Staphylococcus aureus (strain NCTC 8325) GN=SAOUHSC_00429 PE=4 SV=1	44.3667	30.6	1.44989
Q9ZAH5	Alanine racemase 1 OS=Staphylococcus aureus (strain NCTC 8325) GN=alr1 PE=3 SV=1	200.133	135.1	1.48137
Q2FZX0	Acid sugar phosphatase OS=Staphylococcus aureus (strain NCTC 8325) GN=nagD PE=3 SV=1	271.9	182.633	1.48878
Q05615	3-phosphoshikimate 1-carboxyvinyltransferase OS=Staphylococcus aureus (strain NCTC 8325) GN=aroA PE=3 SV=2	222.2	148.4	1.4973
