# Supplementary material for: Epistasis analysis uncovers hidden antibiotic resistance-associated fitness costs hampering the evolution of MRSA
Source: Genome Biol. 2018 Jul 18;19:94. doi: 10.1186/s13059-018-1469-2 (PMC6052701; doi:10.1186/s13059-018-1469-2)
Supplement: Supplementary file 3 — Table S4. Effect of exposure to mupirocin on SH1000 protein profile. Proteins highlighted in yellow are those also differentially produced in the mupR mutant. (XLSX 13 kb) [file 13059_2018_1469_MOESM3_ESM.xlsx]

## Sheet: Sheet1
Table S4: Effect of exposure to mupirocin on SH1000 protein profile. Proteins highlighted in yellow are those also differentially produced in the mupR mutant.
Accession	Description	MEAN (- mup)	MEAN (+mup)	ratio (-/+ mup)
Q2FWJ9	L-threonine dehydratase biosynthetic IlvA OS=Staphylococcus aureus (strain NCTC 8325) GN=ilvA PE=3 SV=1	23.3333	691.9	0.0337236
Q2FWK0	3-isopropylmalate dehydratase small subunit OS=Staphylococcus aureus (strain NCTC 8325) GN=leuD PE=3 SV=1	0.933333	20.9667	0.0445151
Q2FWK1	3-isopropylmalate dehydratase large subunit OS=Staphylococcus aureus (strain NCTC 8325) GN=leuC PE=3 SV=1	7	111.3	0.0628931
Q2FWK3	2-isopropylmalate synthase OS=Staphylococcus aureus (strain NCTC 8325) GN=leuA PE=3 SV=1	11.8667	166.167	0.0714142
Q2FWK6	Acetolactate synthase OS=Staphylococcus aureus (strain NCTC 8325) GN=SAOUHSC_02282 PE=3 SV=1	102.3	1097	0.0932543
Q2FWK4	Ketol-acid reductoisomerase (NADP(+)) OS=Staphylococcus aureus (strain NCTC 8325) GN=ilvC PE=3 SV=1	361.2	3601.5	0.100292
Q2FWK7	Dihydroxy-acid dehydratase OS=Staphylococcus aureus (strain NCTC 8325) GN=ilvD PE=3 SV=1	45.2	382.833	0.118067
Q2FWK2	3-isopropylmalate dehydrogenase OS=Staphylococcus aureus (strain NCTC 8325) GN=leuB PE=3 SV=1	37.1667	274.133	0.135579
Q2FXK1	D-3-phosphoglycerate dehydrogenase OS=Staphylococcus aureus (strain NCTC 8325) GN=SAOUHSC_01833 PE=3 SV=1	40.7	157.933	0.257704
Q2G1T4	Uncharacterized protein OS=Staphylococcus aureus (strain NCTC 8325) GN=SAOUHSC_00830 PE=4 SV=1	2.26667	6.7	0.338308
Q2G1C7	Uncharacterized protein OS=Staphylococcus aureus (strain NCTC 8325) GN=SAOUHSC_00198 PE=4 SV=1	279.867	778.567	0.359464
Q2G1A3	Uncharacterized protein OS=Staphylococcus aureus (strain NCTC 8325) GN=SAOUHSC_00242 PE=4 SV=1	2.6	7.1	0.366197
Q2FXR7	Uncharacterized protein OS=Staphylococcus aureus (strain NCTC 8325) GN=SAOUHSC_01768 PE=4 SV=1	66.4	179.133	0.370674
Q2FXK2	Uncharacterized protein OS=Staphylococcus aureus (strain NCTC 8325) GN=SAOUHSC_01832 PE=3 SV=1	111.367	273.133	0.407737
Q2G163	Pseudouridine-5'-phosphate glycosidase OS=Staphylococcus aureus (strain NCTC 8325) GN=psuG PE=3 SV=1	3.26667	7.46667	0.4375
Q2FZX5	5-nucleotidase family protein OS=Staphylococcus aureus (strain NCTC 8325) GN=SAOUHSC_00860 PE=3 SV=1	13.0667	27.7333	0.471154
Q2FZ82	Isoleucine--tRNA ligase OS=Staphylococcus aureus (strain NCTC 8325) GN=ileS PE=3 SV=1	1031.3	2112.1	0.488282
Q2G0F0	Uncharacterized protein OS=Staphylococcus aureus (strain NCTC 8325) GN=SAOUHSC_00619 PE=4 SV=1	51.7667	104.667	0.494586
Q2FYP0	Aspartate-semialdehyde dehydrogenase OS=Staphylococcus aureus (strain NCTC 8325) GN=asd PE=3 SV=1	84.5	169.1	0.499704
Q2FZX9	Probable nitronate monooxygenase OS=Staphylococcus aureus (strain NCTC 8325) GN=SAOUHSC_00855 PE=3 SV=1	23.2	46.2667	0.501441
Q2FY59	Peptidase T, putative OS=Staphylococcus aureus (strain NCTC 8325) GN=SAOUHSC_01606 PE=3 SV=1	239.2	469.933	0.509008
Q2FZ20	Polyribonucleotide nucleotidyltransferase OS=Staphylococcus aureus (strain NCTC 8325) GN=pnp PE=1 SV=1	759.1	1456.47	0.521193
Q2FUZ6	Glutathione peroxidase OS=Staphylococcus aureus (strain NCTC 8325) GN=SAOUHSC_02949 PE=3 SV=1	3.45	6.55	0.526718
Q2FY81	Uncharacterized protein OS=Staphylococcus aureus (strain NCTC 8325) GN=SAOUHSC_01584 PE=4 SV=1	63.1667	117.6	0.537132
Q2G087	Histidinol-phosphate aminotransferase OS=Staphylococcus aureus (strain NCTC 8325) GN=hisC PE=3 SV=1	28.8333	53.5667	0.53827
Q2G078	Ribonucleoside-diphosphate reductase OS=Staphylococcus aureus (strain NCTC 8325) GN=SAOUHSC_00742 PE=3 SV=1	426.333	773.733	0.551008
Q2G2T3	50S ribosomal protein L9 OS=Staphylococcus aureus (strain NCTC 8325) GN=rplI PE=3 SV=1	63.4667	113.967	0.556888
Q2FV52	Probable transglycosylase IsaA OS=Staphylococcus aureus (strain NCTC 8325) GN=isaA PE=1 SV=1	75.5667	131.133	0.576258
Q2G077	Ribonucleotide-disphosphate reductase beta chain, putative OS=Staphylococcus aureus (strain NCTC 8325) GN=SAOUHSC_00743 PE=4 SV=1	111	187.833	0.590949
Q2G0A6	Deoxyribodipyrimidine photolyase, putative OS=Staphylococcus aureus (strain NCTC 8325) GN=SAOUHSC_00699 PE=3 SV=1	10.8333	18.0333	0.600739
Q9EZ12	4-hydroxy-tetrahydrodipicolinate synthase OS=Staphylococcus aureus (strain NCTC 8325) GN=dapA PE=3 SV=1	79.5667	130.9	0.607843
Q2FYV3	Threonine synthase OS=Staphylococcus aureus (strain NCTC 8325) GN=SAOUHSC_01321 PE=3 SV=1	301.367	484.233	0.622358
Q2G1C6	Uncharacterized protein OS=Staphylococcus aureus (strain NCTC 8325) GN=SAOUHSC_00199 PE=3 SV=1	359.7	570.467	0.630536
Q2FYN7	2,3,4,5-tetrahydropyridine-2,6-dicarboxylate N-acetyltransferase OS=Staphylococcus aureus (strain NCTC 8325) GN=dapH PE=3 SV=1	56.9667	89.9667	0.633197
Q2G1D0	Acetyl-CoA acetyltransferase, putative OS=Staphylococcus aureus (strain NCTC 8325) GN=SAOUHSC_00195 PE=3 SV=1	1767.33	2731.1	0.647114
Q2G1C8	Uncharacterized protein OS=Staphylococcus aureus (strain NCTC 8325) GN=SAOUHSC_00197 PE=3 SV=1	1530.63	2361.13	0.648262
Q2G1C9	Uncharacterized protein OS=Staphylococcus aureus (strain NCTC 8325) GN=SAOUHSC_00196 PE=3 SV=1	2640.33	3989.9	0.661754
Q2FXJ0	UDP-N-acetylmuramate--L-alanine ligase OS=Staphylococcus aureus (strain NCTC 8325) GN=murC PE=3 SV=1	203.4	299.2	0.679813
Q2G0W9	Uncharacterized lipoprotein SAOUHSC_00405 OS=Staphylococcus aureus (strain NCTC 8325) GN=SAOUHSC_00405 PE=3 SV=2	212.033	309.7	0.684641
Q2FV10	Betaine aldehyde dehydrogenase OS=Staphylococcus aureus (strain NCTC 8325) GN=SAOUHSC_02933 PE=3 SV=1	150.067	218.5	0.686804
Q2G0S8	Putative 4-diphosphocytidyl-2-C-methyl-D-erythritol kinase OS=Staphylococcus aureus (strain NCTC 8325) GN=SAOUHSC_00466 PE=3 SV=1	2.1	3.05	0.688525
Q2G1U0	Guanylate kinase OS=Staphylococcus aureus (strain NCTC 8325) GN=gmk PE=3 SV=1	70.3667	101.333	0.694408
Q9EZ11	4-hydroxy-tetrahydrodipicolinate reductase OS=Staphylococcus aureus (strain NCTC 8325) GN=dapB PE=3 SV=3	230.6	331.533	0.695556
Q2G178	Uncharacterized protein OS=Staphylococcus aureus (strain NCTC 8325) GN=SAOUHSC_00269 PE=4 SV=1	191.8	275.733	0.6956
Q2FXP1	Dephospho-CoA kinase OS=Staphylococcus aureus (strain NCTC 8325) GN=coaE PE=3 SV=1	33.5667	47.2667	0.710155
Q2G1Y9	Uncharacterized protein OS=Staphylococcus aureus (strain NCTC 8325) GN=SAOUHSC_01060 PE=4 SV=1	13.1667	18.5	0.711712
Q2G101	Phosphoglycerate mutase family protein OS=Staphylococcus aureus (strain NCTC 8325) GN=SAOUHSC_00359 PE=3 SV=1	71.4	100.233	0.712338
Q2FZ86	Cell division protein SepF OS=Staphylococcus aureus (strain NCTC 8325) GN=sepF PE=3 SV=1	44.2667	61.6333	0.718226
Q2G1X1	Uncharacterized protein OS=Staphylococcus aureus (strain NCTC 8325) GN=SAOUHSC_01120 PE=4 SV=1	38.4333	52.8333	0.727445
Q2FV14	Acetyl-CoA synthetase, putative OS=Staphylococcus aureus (strain NCTC 8325) GN=SAOUHSC_02929 PE=4 SV=1	428.4	588.533	0.727911
Q2FXI6	Uncharacterized protein OS=Staphylococcus aureus (strain NCTC 8325) GN=SAOUHSC_01860 PE=4 SV=1	187.8	256.633	0.731783
Q2FZC6	Glutamate racemase OS=Staphylococcus aureus (strain NCTC 8325) GN=murI PE=3 SV=1	34.1667	46.6	0.73319
Q2G274	DNA gyrase subunit B OS=Staphylococcus aureus (strain NCTC 8325) GN=gyrB PE=3 SV=1	632.233	861.933	0.733506
Q2FXQ7	ATP-dependent Clp protease ATP-binding subunit ClpX OS=Staphylococcus aureus (strain NCTC 8325) GN=clpX PE=3 SV=1	535.667	722.733	0.741168
Q2G2K6	Urease subunit beta OS=Staphylococcus aureus (strain NCTC 8325) GN=ureB PE=3 SV=1	13.2	17.7667	0.742964
Q2FXV4	Uncharacterized protein OS=Staphylococcus aureus (strain NCTC 8325) GN=SAOUHSC_01727 PE=3 SV=1	121.167	162.967	0.743506
Q2FYJ6	Extracellular matrix-binding protein ebh OS=Staphylococcus aureus (strain NCTC 8325) GN=ebh PE=1 SV=1	31	20.1	1.54229
Q2G2S6	Foldase protein PrsA OS=Staphylococcus aureus (strain NCTC 8325) GN=prsA PE=3 SV=1	910.4	586.133	1.55323
Q2G261	Superoxide dismutase [Mn/Fe] 2 OS=Staphylococcus aureus (strain NCTC 8325) GN=sodM PE=1 SV=1	666.033	378.233	1.76091
Q2G232	Orn/Lys/Arg decarboxylase, putative OS=Staphylococcus aureus (strain NCTC 8325) GN=SAOUHSC_00450 PE=4 SV=1	8.33333	3.2	2.60417
Q2G0M1	Uncharacterized protein OS=Staphylococcus aureus (strain NCTC 8325) GN=SAOUHSC_00539 PE=4 SV=1	2.1	0.1	21
